# Supplementary material for: Dysregulated H19/Igf2 expression disrupts cardiac-placental axis during development of Silver-Russell syndrome-like mouse models
Source: eLife. 2022 Nov 28;11:e78754. doi: 10.7554/eLife.78754 (PMC9704805; doi:10.7554/eLife.78754)
Supplement: Figure 4—figure supplement 1—source data 2. [file elife-78754-fig4-figsupp1-data2.zip]

Archive with 7 entries (6 files):
- Figure Supplement 3C Source data_labelled gels/
- Figure Supplement 3C Source data_labelled gels/Supplemental Figure 3C - source data 5_Liver_labelled.tif
- __MACOSX/Figure Supplement 3C Source data_labelled gels/._Supplemental Figure 3C - source data 5_Liver_labelled.tif
- Figure Supplement 3C Source data_labelled gels/Supplemental Figure 3C - source data 4_Tongue_labelled.tif
- __MACOSX/Figure Supplement 3C Source data_labelled gels/._Supplemental Figure 3C - source data 4_Tongue_labelled.tif
- Figure Supplement 3C Source data_labelled gels/Supplemental Figure 3C - source data 6_Heart_labelled.tif
- __MACOSX/Figure Supplement 3C Source data_labelled gels/._Supplemental Figure 3C - source data 6_Heart_labelled.tif
